# Supplementary material for: Social determinants of obesity in American Indian and Alaska Native peoples aged ≥ 50 years
Source: Public Health Nutr. 2022 Apr 22;25(8):2064–73. doi: 10.1017/S1368980022000945 (PMC9991752; doi:10.1017/S1368980022000945)
Supplement: Supplementary file 1 [file S1368980022000945sup001.xlsx]

## Sheet: Supplement table
Supplemental Table. Adjusted odds ratios for obesity for study population
	All sample (n=27,696)			Lower-Poverty Counties (n=15,986)		Higher-Poverty Counties (n=11,710)
	OR	95% CI		OR	95% CI	OR	95% CI
Demographics
Gender
Male (reference)
Female	1.085	(1.04-1.14) **		1.005	(0.95-1.08)	1.211	(1.12-1.31) ***
Age group
50-59 years (reference)
60-69 years	0.813	(0.77-0.86) ***		0.829	(0.77-0.89) ***	0.798	(0.73-0.87) ***
70-79 years	0.52	(0.48-0.56) ***		0.55	(0.50-0.61) ***	0.466	(0.41-0.53) ***
≥80 years	0.219	(0.19-0.25) ***		0.216	(0.19-0.26) ***	0.23	(0.18-0.28) ***
Health Care Coverage and Access
Medicaid coverage	0.893	(0.81, 0.97) *		0.87	(0.73-1.04)	0.914	(0.81-1.02)
Private insurance coverage	1.187	(1.12-1.27) ***		1.3	(1.20-1.40) ***	1.038	(0.93-1.16)
Medicare coverage < 65 years	1.15	(1.05-1.25) **		1.22	(1.09-1.37) ***	1.04	(0.90-1.21)
Drive time to primary care ≥ 30 minutes	1.119	(1.02-1.22) *		1.079	(0.92-1.26)	1.16	(1.04-1.30) **
Education and Economic Stability
County-level educational attainment, ACS 2010-2014: % < high school a
Counties above median	1.21	(1.08-1.34) ***		1.168	(1.06-1.30) **	1.281	(1.06-1.56) *
County-level household income: % < 100% FPL a
Counties above median	1.027	(0.92-1.15)
County-level AI/AN households with incomplete kitchen facilities b
Counties above median	0.983	(0.87-1.12)		0.878	(0.75-1.03)	1.089	(0.89-1.33)
County-level AI/AN households with no vehicle access, Census 2000 b
Counties above median	1	(0.89-1.12)		1.085	(0.93-1.28)	0.952	(0.78-1.16)
Neighborhood and Built Environment
County-level low access to a grocery store, USDA 2010 c
Counties above median	0.872	(0.79-0.97) *		0.94	(0.85-1.04)	0.768	(0.63-0.94) *
Rural, NCHS 2013	0.94	(0.85-1.04)		1.03	(0.90-1.19)	0.952	(0.79-1.15)
Social and Community Context
Percent AI/AN alone, Census 2010 d
Counties above median	0.894	(0.80-1.00)		0.923	(0.82-1.04)	0.902	(0.73-1.12)
* p < 0.05; ** p < 0.01; *** p < 0.001 Abbreviations: AI/AN: American Indian and Alaska Native; IHS: Indian Health Service; FPL: Federal Poverty Level; NCHS: National Center for Health Statistics
a Data source: American Community Survey 2010-2015 5-year estimates
b Data source: US Census Bureau 2000
c Data source: US Department of Agriculture Food Environment Atlas
d Data source: US Census Bureau 2010

## Sheet: Compared to Kimberly's
			Cheryl's population	Kimberly's population
		Age range	50+	18-24
		# age groups	4: 50-59 60-69 70-79 80+	3: 18-19 20-21 22-24
		Sample size	22299	20699
		# Sites	15	15
		# counties	61	56

## Sheet: Obesity full w links
Significanc key: p-value
<0.05	Outcome: Obesity	Model 1																Model 2																Model 3
<0.01		Without RE								With county RE								Without RE								With county RE								Without RE								With county RE
<0.001		Estimate	SE	OR	95% CI		p-value			Estimate	SE	OR	95% CI		p-value			Estimate	SE	OR	95% CI		p-value			Estimate	SE	OR	95% CI		p-value			Estimate	SE	OR	95% CI		p-value			Estimate	SE	OR	95% CI		p-value
	Individual & healthcare
	Gender
	Male (reference)
	Female	0.1553	0.0287	1.16801	1.10412	1.23559	<.0001	***		0.1629	0.029	1.17692	1.11189	1.24575	<.0001	***		0.1665	0.0289	1.18116	1.11612	1.25	<.0001	***		0.1636	0.02901	1.17774	1.11265	1.24665	<.0001	***		0.1674	0.0289	1.18223	1.11712	1.25113	<.0001	***		0.1641	0.02901	1.17833	1.1132	1.24727	<.0001	***
	Age group
	50-59 years (reference)
	60-69 years	-0.2953	0.0364	0.744308	0.693056	0.79935	<.0001	***		-0.3041	0.03675	0.737787	0.686513	0.792891	<.0001	***		-0.2917	0.0366	0.746993	0.695283	0.802548	<.0001	***		-0.3037	0.03676	0.738082	0.686774	0.793223	<.0001	***		-0.2916	0.0366	0.747067	0.695353	0.802628	<.0001	***		-0.3035	0.03676	0.73823	0.686912	0.793382	<.0001	***
	70-79 years	-0.7267	0.0498	0.483502	0.438538	0.533076	<.0001	***		-0.7227	0.05032	0.48544	0.439848	0.535758	<.0001	***		-0.7148	0.0501	0.48929	0.443527	0.539774	<.0001	***		-0.7218	0.05034	0.485877	0.440226	0.536261	<.0001	***		-0.7125	0.0501	0.490417	0.444549	0.541017	<.0001	***		-0.7217	0.05034	0.485925	0.44027	0.536315	<.0001	***
	80+ years	-1.4915	0.0684	0.225035	0.196801	0.25732	<.0001	***		-1.4764	0.06921	0.228459	0.199478	0.26165	<.0001	***		-1.477	0.0689	0.228322	0.199479	0.261334	<.0001	***		-1.4783	0.06924	0.228025	0.199088	0.261168	<.0001	***		-1.4762	0.0689	0.228504	0.199639	0.261543	<.0001	***		-1.479	0.06925	0.227865	0.198944	0.260991	<.0001	***
	Health insurance coverage
	No coverage
	Medicaid	-0.2096	0.0463	0.810909	0.74056	0.887939	<.0001	***		-0.1361	0.04856	0.872755	0.793519	0.959904	0.0051	**		-0.1096	0.0477	0.896193	0.816203	0.984021	0.0218	*		-0.1307	0.04858	0.877481	0.797784	0.965139	0.0071	**		-0.1102	0.0478	0.895655	0.815554	0.983624	0.0212	*		-0.1306	0.04857	0.877569	0.79788	0.965217	0.0072	**
	Medicare	-0.0694	0.0376	0.932953	0.866671	1.00431	0.0653			-0.09323	0.03811	0.910984	0.845417	0.981636	0.0144	*		-0.1012	0.038	0.903752	0.838886	0.973634	0.0077	**		-0.0954	0.03814	0.909009	0.843535	0.979566	0.0124	*		-0.1001	0.038	0.904747	0.83981	0.974705	0.0085	**		-0.09526	0.03814	0.909137	0.843653	0.979703	0.0125	*
	Private	0.1284	0.0392	1.13701	1.05292	1.22781	0.001	**		0.08706	0.03967	1.09096	1.00935	1.17917	0.0282	*		0.0797	0.0396	1.08296	1.00209	1.17037	0.0439	*		0.08331	0.03969	1.08688	1.00553	1.17481	0.0358	*		0.0803	0.0396	1.08361	1.00269	1.17107	0.0424	*		0.08306	0.03969	1.08661	1.00528	1.17451	0.0364	*
	Education & economic stability
	AIAN IHS County-level educational attainment, ACS 2010-2014: % < high school
	Quartile 1 (reference)
	Quartile 2																	0.0965	0.047	1.10131	1.00439	1.20758	0.0399	*		0.02434	0.1199	1.02464	0.810046	1.29608	0.8391			0.0652	0.0474	1.06737	0.972676	1.17129	0.169			0.00314	0.1152	1.00314	0.800393	1.25726	0.9782
	Quartile 3																	0.2238	0.0546	1.25082	1.12388	1.3921	<.0001	***		0.05945	0.1347	1.06125	0.815004	1.3819	0.659			0.2068	0.0545	1.22974	1.10515	1.36837	0.0001	***		0.07071	0.1287	1.07327	0.833983	1.38121	0.5827
	Quartile 4																	-0.1522	0.0647	0.858817	0.756531	0.974932	0.0185	*		-0.1289	0.1466	0.879062	0.659525	1.17168	0.3793			-0.0696	0.0675	0.932767	0.817177	1.06471	0.3024			-0.1088	0.1409	0.89691	0.680475	1.18218	0.4399
	AIAN IHS County-level Income, ACS 2010-2014: % < 139% FPL
	Quartile 1 (reference)
	Quartile 2																	-0.1601	0.0491	0.852059	0.773882	0.938133	0.0011	**		-0.2011	0.1216	0.817831	0.6444	1.03794	0.0983			-0.1942	0.0496	0.823493	0.747205	0.907571	<.0001	***		-0.2447	0.1187	0.782939	0.620424	0.988024	0.0392	*
	Quartile 3																	-0.3272	0.0598	0.72094	0.641204	0.810591	<.0001	***		-0.427	0.1255	0.652464	0.510186	0.834419	0.0007	***		-0.315	0.0598	0.729789	0.649074	0.820541	<.0001	***		-0.4332	0.1207	0.648431	0.511825	0.821496	0.0003	***
	Quartile 4																	-0.3483	0.0666	0.705887	0.619504	0.804315	<.0001	***		-0.5242	0.1522	0.592029	0.439327	0.797807	0.0006	***		-0.3603	0.0667	0.697467	0.611994	0.794877	<.0001	***		-0.5193	0.1458	0.594937	0.447058	0.791732	0.0004	***
	County-level AIAN households with incomplete kitchen facilities, Census 2000
	Counties above median																	-0.0976	0.0458	0.907012	0.829139	0.992199	0.033	*		0.004493	0.1077	1.0045	0.813346	1.24059	0.9667			-0.0569	0.0467	0.944689	0.862059	1.03524	0.2229			0.01768	0.1034	1.01784	0.831118	1.24651	0.8643
	County-level AIAN households with no vehicle access, Census 2000:
	Counties above median																	-0.00731	0.0381	0.992717	0.921285	1.06969	0.8477			0.06969	0.09851	1.07218	0.883919	1.30053	0.4793			0.0365	0.0393	1.03717	0.960282	1.12022	0.3537			0.1312	0.1005	1.1402	0.936337	1.38844	0.1918
	Neighborhood & built environment
	County-level low access to a grocery store, USDA 2015
	Counties above median																																	-0.2181	0.0477	0.804045	0.73228	0.882843	<.0001	***		-0.1861	0.09581	0.830191	0.688054	1.00169	0.0521
	Social & community context
	Percent AIAN alone, Census 2010
	Counties above median
	Rural, NCHS 2013
[truncated: 28 more columns]

## Sheet: SBP>=140 full w links
Significanc key: p-value
<0.05	Outcome: SBP ≥ 140 mmHg	Model 1																Model 2																Model 3
<0.01		Without RE								With county RE								Without RE								With county RE								Without RE								With county RE
<0.001		Estimate	SE	OR	95% CI		p-value			Estimate	SE	OR	95% CI		p-value			Estimate	SE	OR	95% CI		p-value			Estimate	SE	OR	95% CI		p-value			Estimate	SE	OR	95% CI		p-value			Estimate	SE	OR	95% CI		p-value
	Individual & healthcare
	Gender
	Male (reference)
	Female	0.0297	0.0279	1.03015	0.975326	1.08805	0.2866			0.03192	0.02813	1.03243	0.977053	1.09096	0.2566			0.037	0.028	1.03769	0.982279	1.09623	0.186			0.03211	0.02814	1.03263	0.977219	1.09119	0.2538			0.0368	0.028	1.03749	0.982082	1.09601	0.1887			0.03194	0.02814	1.03246	0.977053	1.091	0.2565
	Age group
	50-59 years (reference)
	60-69 years	0.2057	0.0353	1.22838	1.14627	1.31638	<.0001	***		0.207	0.03549	1.22998	1.14733	1.31859	<.0001	***		0.2106	0.0353	1.23442	1.1519	1.32285	<.0001	***		0.2075	0.0355	1.2306	1.14788	1.31927	<.0001	***		0.2105	0.0354	1.2343	1.15156	1.32298	<.0001	***		0.2075	0.0355	1.2306	1.14788	1.31927	<.0001	***
	70-79 years	0.2697	0.0488	1.30957	1.19012	1.44102	<.0001	***		0.2759	0.04916	1.31772	1.19667	1.451	<.0001	***		0.2711	0.0489	1.31141	1.19155	1.44332	<.0001	***		0.2764	0.04918	1.31838	1.19723	1.45178	<.0001	***		0.2704	0.0489	1.31049	1.19072	1.44231	<.0001	***		0.2763	0.04918	1.31824	1.19711	1.45164	<.0001	***
	80+ years	0.328	0.0638	1.38819	1.22501	1.5731	<.0001	***		0.3525	0.06434	1.42262	1.25407	1.61382	<.0001	***		0.3345	0.064	1.39724	1.23252	1.58398	<.0001	***		0.3537	0.06437	1.42433	1.2555	1.61586	<.0001	***		0.3334	0.064	1.39571	1.23116	1.58224	<.0001	***		0.3537	0.06437	1.42433	1.2555	1.61586	<.0001	***
	Health insurance coverage
	No coverage
	Medicaid	-0.0213	0.0447	0.978925	0.896809	1.06856	0.6329			-0.02136	0.04635	0.978867	0.89386	1.07196	0.645			-0.00495	0.0456	0.995062	0.909986	1.08809	0.9135			-0.02094	0.04642	0.979278	0.894113	1.07255	0.6519			-0.00554	0.0456	0.994475	0.909449	1.08745	0.9033			-0.02132	0.04642	0.978906	0.893773	1.07215	0.646
	Medicare	0.0894	0.0366	1.09352	1.01782	1.17484	0.0145	*		0.07828	0.03697	1.08143	1.00584	1.1627	0.0342	*		0.0792	0.0368	1.08242	1.0071	1.16338	0.0314	*		0.07805	0.03699	1.08118	1.00557	1.16247	0.0349	*		0.0793	0.0368	1.08253	1.0072	1.16349	0.0313	*		0.07805	0.03699	1.08118	1.00557	1.16247	0.0349	*
	Private	-0.1347	0.0388	0.873978	0.809978	0.943035	0.0005	***		-0.1413	0.03922	0.868229	0.803988	0.937603	0.0003	***		-0.1446	0.039	0.865368	0.801685	0.934111	0.0002	***		-0.1415	0.03925	0.868055	0.80378	0.93747	0.0003	***		-0.1447	0.039	0.865282	0.801604	0.934018	0.0002	***		-0.1415	0.03925	0.868055	0.80378	0.93747	0.0003	***
	Education & economic stability
	AIAN IHS County-level educational attainment, ACS 2010-2014: % < high school
	Quartile 1 (reference)
	Quartile 2																	-0.0438	0.0459	0.957145	0.874796	1.04725	0.34			0.1004	0.1401	1.10561	0.840132	1.45499	0.4737			-0.0367	0.0464	0.963965	0.880167	1.05574	0.4296			0.1074	0.1416	1.11338	0.84355	1.46952	0.4483
	Quartile 3																	-0.2471	0.0535	0.781063	0.703308	0.867413	<.0001	***		-0.05083	0.155	0.95044	0.701433	1.28784	0.743			-0.2426	0.0537	0.784585	0.706203	0.871667	<.0001	***		-0.05899	0.1568	0.942716	0.693282	1.28189	0.7067
	Quartile 4																	-0.0921	0.0623	0.912014	0.80718	1.03046	0.1392			0.01387	0.1649	1.01397	0.733936	1.40084	0.933			-0.1077	0.0644	0.897897	0.791422	1.0187	0.0945			0.006423	0.1664	1.00644	0.726352	1.39454	0.9692
	AIAN IHS County-level Income, ACS 2010-2014: % < 139% FPL
	Quartile 1 (reference)
	Quartile 2																	0.2706	0.0493	1.31075	1.19002	1.44373	<.0001	***		0.1935	0.1409	1.21349	0.92066	1.59946	0.1698			0.2766	0.0496	1.31864	1.19648	1.45327	<.0001	***		0.2089	0.1441	1.23232	0.929103	1.6345	0.1473
	Quartile 3																	0.3927	0.0576	1.48097	1.32287	1.65797	<.0001	***		0.1889	0.14	1.20792	0.918053	1.58931	0.1774			0.3882	0.0578	1.47432	1.31641	1.65118	<.0001	***		0.1934	0.1413	1.21337	0.919847	1.60055	0.171
	Quartile 4																	0.3155	0.0638	1.37094	1.2098	1.55356	<.0001	***		0.223	0.1712	1.24982	0.893551	1.74814	0.1927			0.3173	0.0638	1.37341	1.21198	1.55636	<.0001	***		0.2173	0.1728	1.24272	0.88569	1.74366	0.2085
	County-level AIAN households with incomplete kitchen facilities, Census 2000
	Counties above median																	-0.00156	0.0437	0.998441	0.916483	1.08773	0.9715			-0.03341	0.1199	0.967142	0.764591	1.22335	0.7804			-0.0107	0.0447	0.989357	0.906366	1.07995	0.8114			-0.03782	0.121	0.962886	0.759587	1.2206	0.7545
	County-level AIAN households with no vehicle access, Census 2000:
	Counties above median																	-0.1696	0.0358	0.844002	0.78681	0.905352	<.0001	***		-0.07861	0.1129	0.9244	0.740897	1.15335	0.4863			-0.1774	0.0367	0.837445	0.779321	0.899903	<.0001	***		-0.1077	0.1218	0.897897	0.70721	1.14	0.3767
	Neighborhood & built environment
	County-level low access to a grocery store, USDA 2015
	Counties above median																																	0.0439	0.0448	1.04488	0.957042	1.14078	0.3273			0.07564	0.1147	1.07857	0.861421	1.35047	0.5097
	Social & community context
	Percent AIAN alone, Census 2010
	Counties above median
	Rural, NCHS 2013
[truncated: 28 more columns]

## Sheet: A1c>=8% full w links
Significanc key: p-value
<0.05	Outcome: A1c ≥ 8%	Model 1																Model 2																Model 3
<0.01		Without RE								With county RE								Without RE								With county RE								Without RE								With county RE
<0.001		Estimate	SE	OR	95% CI		p-value			Estimate	SE	OR	95% CI		p-value			Estimate	SE	OR	95% CI		p-value			Estimate	SE	OR	95% CI		p-value			Estimate	SE	OR	95% CI		p-value			Estimate	SE	OR	95% CI		p-value
	Individual & healthcare
	Gender
	Male (reference)
	Female	0.0245	0.0282	1.0248	0.969697	1.08304	0.3859			-0.00752	0.02858	0.992508	0.93844	1.04969	0.7925			0.000949	0.0285	1.00095	0.946569	1.05845	0.9734			-0.00792	0.02859	0.992111	0.938046	1.04929	0.7818			0.000914	0.0285	1.00091	0.946536	1.05842	0.9744			-0.00798	0.02859	0.992052	0.93799	1.04923	0.7802
	Age group
	50-59 years (reference)
	60-69 years	-0.2174	0.0344	0.804608	0.752147	0.860729	<.0001	***		-0.214	0.03486	0.807348	0.754028	0.864439	<.0001	***		-0.2224	0.0347	0.800595	0.747955	0.856939	<.0001	***		-0.215	0.03487	0.806541	0.75326	0.863592	<.0001	***		-0.2224	0.0347	0.800595	0.747955	0.856939	<.0001	***		-0.215	0.03487	0.806541	0.75326	0.863592	<.0001	***
	70-79 years	-0.5238	0.0508	0.592266	0.536136	0.654272	<.0001	***		-0.5412	0.05142	0.582049	0.526248	0.643768	<.0001	***		-0.5478	0.0512	0.57822	0.523011	0.639257	<.0001	***		-0.5432	0.05143	0.580886	0.525186	0.642494	<.0001	***		-0.5479	0.0512	0.578163	0.522959	0.639194	<.0001	***		-0.5432	0.05143	0.580886	0.525186	0.642494	<.0001	***
	80+ years	-0.9216	0.0756	0.397882	0.343085	0.46143	<.0001	***		-0.9383	0.07639	0.391292	0.336881	0.454492	<.0001	***		-0.9512	0.0761	0.386277	0.332753	0.448411	<.0001	***		-0.9403	0.0764	0.390511	0.336202	0.453593	<.0001	***		-0.9513	0.0761	0.386239	0.332719	0.448367	<.0001	***		-0.9403	0.07641	0.390511	0.336195	0.453601	<.0001	***
	Health insurance coverage
	No coverage
	Medicaid	0.1231	0.0452	1.131	1.03511	1.23577	0.0065	**		-0.01479	0.04677	0.985319	0.899012	1.07991	0.7519			0.00121	0.0462	1.00121	0.914533	1.0961	0.9792			-0.01743	0.04677	0.982721	0.896641	1.07706	0.7094			0.00121	0.0462	1.00121	0.914533	1.0961	0.9791			-0.01762	0.04677	0.982534	0.896471	1.07686	0.7064
	Medicare	-0.2162	0.0365	0.805574	0.749957	0.865316	<.0001	***		-0.1574	0.03702	0.854362	0.794566	0.918659	<.0001	***		-0.1668	0.0369	0.846369	0.787317	0.90985	<.0001	***		-0.1559	0.03702	0.855645	0.795759	0.920038	<.0001	***		-0.1668	0.0369	0.846369	0.787317	0.90985	<.0001	***		-0.1558	0.03703	0.85573	0.795823	0.920148	<.0001	***
	Private	-0.0578	0.038	0.943839	0.876096	1.01682	0.1282			0.007734	0.03869	1.00776	0.934169	1.08716	0.8416			0.00484	0.0385	1.00485	0.931816	1.08361	0.8998			0.01233	0.0387	1.01241	0.938453	1.09219	0.75			0.00482	0.0385	1.00483	0.931797	1.08359	0.9004			0.01235	0.0387	1.01243	0.938472	1.09221	0.7498
	Education & economic stability
	AIAN IHS County-level educational attainment, ACS 2010-2014: % < high school
	Quartile 1 (reference)
	Quartile 2																	0.1013	0.0492	1.10661	1.00488	1.21864	0.0396	*		-0.03084	0.1255	0.969631	0.758191	1.24004	0.806			0.1026	0.0501	1.10805	1.00441	1.22238	0.0405	*		-0.03461	0.1306	0.965982	0.747825	1.24778	0.791
	Quartile 3																	0.0841	0.0564	1.08774	0.973903	1.21488	0.136			0.1006	0.1384	1.10583	0.843105	1.45044	0.4672			0.0852	0.0569	1.08893	0.974019	1.21741	0.1345			0.099	0.1408	1.10407	0.837807	1.45494	0.4821
	Quartile 4																	-0.0529	0.0642	0.948475	0.83633	1.07566	0.4103			0.04474	0.1467	1.04576	0.784435	1.39413	0.7604			-0.0553	0.0664	0.946201	0.830735	1.07772	0.405			0.0454	0.1489	1.04645	0.781575	1.40108	0.7604
	AIAN IHS County-level Income, ACS 2010-2014: % < 139% FPL
	Quartile 1 (reference)
	Quartile 2																	0.0459	0.053	1.04697	0.943669	1.16158	0.3862			0.1108	0.129	1.11717	0.867587	1.43856	0.3903			0.0465	0.0531	1.0476	0.94405	1.1625	0.3817			0.1111	0.1319	1.11751	0.862928	1.44719	0.3995
	Quartile 3																	0.3285	0.0623	1.38888	1.22923	1.56927	<.0001	***		0.4138	0.1335	1.51255	1.16432	1.96494	0.0019	**		0.3274	0.0628	1.38736	1.22668	1.56908	<.0001	***		0.4132	0.1356	1.51165	1.15885	1.97186	0.0023	**
	Quartile 4																	0.2741	0.0692	1.31535	1.14851	1.50641	<.0001	***		0.4577	0.1598	1.58043	1.15545	2.16173	0.0042	**		0.2742	0.0692	1.31548	1.14863	1.50656	<.0001	***		0.459	0.1628	1.58249	1.15017	2.17731	0.0048	**
	County-level AIAN households with incomplete kitchen facilities, Census 2000
	Counties above median																	0.114	0.0464	1.12075	1.02332	1.22746	0.0139	*		0.06675	0.1109	1.06903	0.86018	1.32858	0.5474			0.1125	0.0476	1.11907	1.01939	1.2285	0.0181	*		0.06707	0.1133	1.06937	0.856417	1.33528	0.5539
	County-level AIAN households with no vehicle access, Census 2000:
	Counties above median																	0.2932	0.0374	1.34071	1.24595	1.44268	<.0001	***		0.1086	0.1058	1.11472	0.905953	1.37159	0.3049			0.2921	0.0381	1.33924	1.24287	1.44307	<.0001	***		0.1093	0.1128	1.1155	0.894234	1.39151	0.3324
	Neighborhood & built environment
	County-level low access to a grocery store, USDA 2015
	Counties above median																																	0.00677	0.047	1.00679	0.918191	1.10394	0.8856			-0.00689	0.1053	0.993134	0.807932	1.22079	0.9478
	Social & community context
	Percent AIAN alone, Census 2010
	Counties above median
	Rural, NCHS 2013
[truncated: 28 more columns]

## Sheet: LDL >=100 full w links
Significanc key: p-value
<0.05	Outcome: LDL ≥ 100 mg/dL	Model 1																Model 2																Model 3
<0.01		Without RE								With county RE								Without RE								With county RE								Without RE								With county RE
<0.001		Estimate	SE	OR	95% CI		p-value			Estimate	SE	OR	95% CI		p-value			Estimate	SE	OR	95% CI		p-value			Estimate	SE	OR	95% CI		p-value			Estimate	SE	OR	95% CI		p-value			Estimate	SE	OR	95% CI		p-value
	Individual & healthcare
	Gender
	Male (reference)
	Female	0.3401	0.0302	1.40509	1.32433	1.49077	<.0001	***		0.3464	0.03046	1.41397	1.33202	1.50096	<.0001	***		0.3402	0.0303	1.40523	1.3242	1.49121	<.0001	***		0.3469	0.03049	1.41468	1.33261	1.50179	<.0001	***		0.3395	0.0304	1.40425	1.32302	1.49046	<.0001	***		0.3465	0.03049	1.41411	1.33208	1.50119	<.0001	***
	Age group
	50-59 years (reference)
	60-69 years	-0.2269	0.0366	0.797	0.741829	0.856275	<.0001	***		-0.2274	0.03684	0.796602	0.74111	0.856249	<.0001	***		-0.2235	0.0367	0.799715	0.74421	0.859359	<.0001	***		-0.2284	0.03686	0.795806	0.74034	0.855427	<.0001	***		-0.2242	0.0367	0.799155	0.743689	0.858758	<.0001	***		-0.228	0.03686	0.796124	0.740636	0.855769	<.0001	***
	70-79 years	-0.4371	0.0545	0.645907	0.580468	0.718722	<.0001	***		-0.4536	0.05486	0.635337	0.570566	0.70746	<.0001	***		-0.4324	0.0546	0.64895	0.583089	0.72225	<.0001	***		-0.4541	0.05489	0.635019	0.570248	0.707148	<.0001	***		-0.4371	0.0547	0.645907	0.580241	0.719004	<.0001	***		-0.4541	0.05489	0.635019	0.570248	0.707148	<.0001	***
	80+ years	-0.5129	0.0772	0.598757	0.514679	0.696569	<.0001	***		-0.5495	0.07768	0.577238	0.495716	0.672168	<.0001	***		-0.5123	0.0773	0.599116	0.514887	0.697124	<.0001	***		-0.55	0.07772	0.57695	0.495429	0.671885	<.0001	***		-0.5168	0.0773	0.596426	0.512575	0.693994	<.0001	***		-0.5497	0.07772	0.577123	0.495578	0.672086	<.0001	***
	Health insurance coverage
	No coverage
	Medicaid	-0.0671	0.049	0.935102	0.849472	1.02936	0.1709			-0.1111	0.05056	0.894849	0.810424	0.988069	0.028	*		-0.0818	0.0499	0.921456	0.835601	1.01613	0.1015			-0.1144	0.05071	0.891901	0.807517	0.985104	0.024	*		-0.0808	0.05	0.922378	0.836273	1.01735	0.1057			-0.1134	0.0507	0.892793	0.80834	0.98607	0.0253	*
	Medicare	-0.3795	0.0392	0.684203	0.633603	0.738844	<.0001	***		-0.3764	0.03959	0.686328	0.635085	0.741705	<.0001	***		-0.3842	0.0394	0.680995	0.630385	0.735668	<.0001	***		-0.3769	0.03962	0.685985	0.63473	0.741378	<.0001	***		-0.3845	0.0394	0.680791	0.630196	0.735448	<.0001	***		-0.3772	0.03963	0.685779	0.634527	0.74117	<.0001	***
	Private	-0.0829	0.0406	0.920443	0.850036	0.996682	0.0413	*		-0.09078	0.04113	0.913219	0.842489	0.989886	0.0273	*		-0.0892	0.0409	0.914663	0.844202	0.991005	0.0292	*		-0.09102	0.04118	0.912999	0.842204	0.989746	0.0271	*		-0.0898	0.0409	0.914114	0.843695	0.99041	0.0282	*		-0.09117	0.04118	0.912863	0.842078	0.989597	0.0268	*
	Education & economic stability
	AIAN IHS County-level educational attainment, ACS 2010-2014: % < high school
	Quartile 1 (reference)
	Quartile 2																	0.063	0.0499	1.06503	0.965795	1.17445	0.2067			0.04186	0.1279	1.04275	0.811538	1.33983	0.7435			0.1078	0.0506	1.11382	1.00866	1.22995	0.0332	*		0.08269	0.1231	1.08621	0.85335	1.3826	0.5016
	Quartile 3																	-0.1008	0.0577	0.904114	0.807436	1.01237	0.0805			-0.1879	0.1414	0.828698	0.628107	1.09335	0.1838			-0.0693	0.0579	0.933047	0.832948	1.04517	0.2314			-0.1821	0.1343	0.833518	0.640614	1.08451	0.1753
	Quartile 4																	0.1416	0.0671	1.15212	1.01014	1.31405	0.0348	*		-0.125	0.1532	0.882497	0.653592	1.19157	0.4145			0.044	0.0701	1.04498	0.910833	1.19889	0.5308			-0.12	0.1461	0.88692	0.666073	1.18099	0.4116
	AIAN IHS County-level Income, ACS 2010-2014: % < 139% FPL
	Quartile 1 (reference)
	Quartile 2																	0.0597	0.0522	1.06152	0.958283	1.17587	0.2525			-0.00217	0.1278	0.997832	0.776733	1.28187	0.9864			0.0919	0.0525	1.09626	0.98906	1.21507	0.0798			0.04891	0.1233	1.05013	0.824682	1.3372	0.6916
	Quartile 3																	0.0392	0.0637	1.03998	0.917914	1.17828	0.5382			-0.0139	0.1328	0.986196	0.760189	1.2794	0.9166			0.00504	0.0642	1.00505	0.886218	1.13982	0.9374			-0.01248	0.1271	0.987598	0.769822	1.26698	0.9217
	Quartile 4																	-0.0208	0.0708	0.979415	0.852512	1.12521	0.7687			-0.08357	0.1577	0.919827	0.675257	1.25298	0.5962			-0.0129	0.071	0.987183	0.858937	1.13458	0.8553			-0.09409	0.1507	0.910201	0.677421	1.22297	0.5324
	County-level AIAN households with incomplete kitchen facilities, Census 2000
	Counties above median																	-0.0453	0.0488	0.955711	0.868534	1.05164	0.3539			-0.0643	0.1119	0.937724	0.75305	1.16769	0.5656			-0.0948	0.0499	0.909555	0.824809	1.00301	0.0572			-0.07475	0.1069	0.927975	0.75256	1.14428	0.4842
	County-level AIAN households with no vehicle access, Census 2000:
	Counties above median																	-0.0264	0.0402	0.973945	0.900152	1.05379	0.5107			0.1565	0.1065	1.16941	0.949101	1.44086	0.1416			-0.0703	0.0411	0.932114	0.859972	1.01031	0.0871			0.07105	0.108	1.07363	0.868811	1.32675	0.5106
	Neighborhood & built environment
	County-level low access to a grocery store, USDA 2015
	Counties above median																																	0.2595	0.0494	1.29628	1.17666	1.42807	<.0001	***		0.2083	0.1016	1.23158	1.00921	1.50296	0.0403	*
	Social & community context
	Percent AIAN alone, Census 2010
	Counties above median
	Rural, NCHS 2013
[truncated: 28 more columns]
